# Supplementary material for: Financial incentives and coverage of child health interventions: a systematic review and meta-analysis
Source: BMC Public Health. 2013 Sep 17;13(Suppl 3):S30. doi: 10.1186/1471-2458-13-S3-S30 (PMC3847540; doi:10.1186/1471-2458-13-S3-S30)
Supplement: Additional File 2 — Abstracted data from all 25 studies included in the quantitative data synthesis. [file 1471-2458-13-S3-S30-S2.xlsx]

## Sheet: Coverage outcomes
STUDY IDENTIFIERS AND CONTEXT							INTERVENTION					STUDY DESIGN AND LIMITATIONS	RCT (HIGH SCORE)			If cluster RCT		If follow up study (RCT cRCT or Cohort)	QUASI EXPERIMENTAL (MODERATE) OBSERVATIONAL (LOW)				INTERVENTION						Effect Measure
Study	Author	Year of Publication	Journal Reference	Country	Location within Country	Urban, rural, mixed	Type of Intervention	Intervention Description	Conditionality	Target Population	Setting	Study design randomised?	Allocation concealed? (adequate randomization)	Assessment blinded?	Intent to treat analysis?	Cluster RCT results adjusted for clustering?	If cluster RCT are there more than 12 units for analysis?	Minimal loss to follow up? (more than 20% is serious limitation)	Study Design	Quasi Experimental Design?	Adjustment for confounding?	Reverse causality (exposure and outcome measured at same time)?	Coverage of intervention	Intervention delivered through routine system (existing)?	Other intervention at same time as study?	Study Description	Comparison Groups (Comparison Group 1 vs. Comparison Group 2)	Outcome	Mean Difference	95% CI	Efficacy or Effectiveness?	Age Group(s) Applied to in Meta-Analysis
Integration of an Essential Services Package (ESP) in Child and reproductive Health and Family Planning with a Micro-credit Program for Poor Women: Evidence from a Pilot Project in Rural Bangladesh	Amin R	2001	World Development	Bangladesh	Kapasia Thana (subdistrict) in Gazipur District	Rural	Microcredit	Micro-credit integrated with delivery of ESP	NA	Poor women living in rural Bangladesh	Community	No	NA	NA	NA	NA	NA	NA	Cross-sectional	No	Age, number of living children, education and landholding	Possible	20-31% of women	No	Integrated program (door-to-door edcucation campaign and delivery of non-clinical family planning methods and child immunization). Other microcredit programs were also running in the study area, e.g. Grameen, BRAC	Household survey conducted on experimental and control group by trained interviewers in face-to-face interviews. Baseline study only on experimental group.	Experimental group vs. Control group	DPT-1	-0.02	[-0.19, 0.15]	NA	<5y
																												Preventive health care use	0.04	[0.02, 0.06]	NA	<5y
																												MCV	0.09	[0.08, 0.11]	NA	<5y
Demand for Child Curative Care in Two Rural Thanas of Bangladesh: Effects of Income and Women's Employment	Levin A	2001	Internation Journal of Health Planning and Management	Bangladesh	Abhoynagar thana of Jessore district and Mirsarai thana in Chittagong district	Rural	Microcredit	Mother's membership to a credit union	NA	Households in Abhoynagar thana or Mirsaria thana	Community	No	NA	NA	NA	NA	NA	NA	Cross-sectional	No	Maternal age, spousal age difference, number of living children, child age and gender, maternal education, wealth, latrine, religion, tahna, credit union membership, maternal income generation	Possible	12.4% of sample, approx 287 women	No	NA	Data collected from two rural areas in March 1997 and supplemented with socioeconomic and community baseline data from 1993 (Abhoynagar) and 1994 (Mirsarai) for logistsic regression analysis.	Mother credit union member vs. not	Curative health care use	0.07	[-0.01, 0.14]	NA	<5y
Impact of pilot project of Rural Maintenance Programme (RMP) on destitute women: CARE, Bangladesh	Roy SK	2008	Food and Nutrition Bulletin	Bangladesh	17 districts in Mymensingh and Jessore	Rural	CCT	Destitute women received wages for maintaining village dirt roads and participated in life-skills training and nutritional education sessions		Poor (< US$1/d) destitute (widows, divorced, abandoned, w/ no income) women	Community	Yes	Yes	No	Yes	NA	NA	0	RCT	NA	NA	NA	Not described	No	Yes (nutrition and health education intervention)	Respondents divided into intervention, comparison and control groups by random selection of lottery system, participants were surveyed at baseline and 1 yr post-intervention, outcomes measured by trained staff	Conditional RMP vs. control	BCG	-0.11	[-0.23, 0.01]	Effectiveness	<5y
																												DPT-1	0	[-0.12, 0.12]	Effectiveness	<5y
																												DPT-3	-0.04	[-0.16, 0.09]	Effectiveness	<5y
																												Full Immunization	0.02	[-0.11, 0.15]	Effectiveness	<5y
																												MCV	-0.15	[-0.27, -0.03]	Effectiveness	<5y
																												OPV-3	-0.03	[-0.16, 0.09]	Effectiveness	<5y
																												Vitamin A	0.26	[0.17, 0.35]	Effectiveness	<5y
The Short-Term Impact of a Conditional Cash Subsidy on Child Health and Nutrition in Colombia	Attanasio O	2005	NA (report)	Colombia	Municipalities with less than 100,000 inhabitants, not capitals and with enough health and education infrastructure and bank offices	Mixed	CCT	Monthly nutritional subsidy of about 15 US if they have children 0-6 years	Child's participation in the Growth and Development Program: preventive healthcare visits including growth monitoring and nutritional status assessment	Residents of the target municipalities, Colombian citizens, with children and in the lowest level of the official socio-economic classification (bottom 20%).	Community	No	NA	NA	Yes*	NA	NA		Longitudinal panel	No	Yes, via matching for geographical region, education and health infrastructure, population size, urbanicity and QLI. In addition post-hoc adjustments for baseline differences.	No	650 municipalities	Yes	Hogares Comunitarios (HC): large scale nurseries with nutritional supplementation (subsidized). But children can only participate in one of the interventions.		Familias en Accion (FA) vs. Control	DPT-1	0.08	[0.01, 0.14]	Effectiveness	<5y
																												Preventive health care use	0.25	[0.14, 0.36]	Effectiveness	<5y
Does Money Matter? The Effects of Cash Transfers on Child Development in Rural Ecuador	Paxson C	2010	Economic Development and Cultural Change	Ecuador	3 coastal & 3 highland provinces	Rural	UCT	Cash transfer of $15/mo (in 2006) given to low-income mothers.	NA (Originally Intended to be conditional upon taking children to preventive health check-ups, but this conditionality was not implemented)	Mothers in the first two quintiles of the Selben index	Community	Yes	Unclear	No	Yes	Yes	Yes	~6%	Cluster RCT		Yes (indicators for child's age in months and gender)	NA	75% of sampled families in treatment parishes received a transfer in at least one month since June 2004.	Yes	No	Randomized cluster RCT with baseline & follow-up survey (approx. 1.5y after baseline)	Treatment group (beneificiary of BDH) vs. control group	Preventive health care use	0.01	[-0.10, 0.12]	Effectiveness	<5y
																												Iron Supplementation	0.01	[-0.03, 0.05]	Effectiveness	<5y
																												Preventive deworming	0.08	[0.01, 0.15]	Effectiveness	<5y
																												Vitamin A	0.01	[-0.03, 0.04]	Effectiveness	<5y
Village Banking and Maternal and Child Health: Evidence from Ecuador and Honduras	Smith SC	2001	NA (report)	Ecuador	Various	Rural	Microcredit	Credit Banks: Credit and basic business skills.	NA	Low-income women	Community	No	NA	No	NA	NA	NA	0.05	Prospective cohort	No	Socio-economic factors, Maternal demographic characteristics, Maternal health.	No		No	NA	Comparison of conventional village banking and health bank model in Honduras and Ecuador. Interviews with women 15-49 years in 1994 and 1996.	Conventional village bank vs. no bank	Breastfeeding among < 2y	-0.02	[-0.07, 0.04]	Effectiveness	<2y
Village Banking and Maternal and Child Health: Evidence from Ecuador and Honduras	Smith SC	2001	NA (report)	Ecuador	Various	Rural	Conditional Microcredit	Health Banks: Credit and basic business skills + Health activities.	Bank members' attendance at bi-weekly, 15-minute health lectures on maternal and women's health, ARI management, diarrhoeal diseases management, basic hygiene, nutrition and child illnesses, EPI	Low-income women	Community	No	NA	No	NA	NA	NA	0.05	Prospective cohort	No	Socio-economic factors, Maternal demographic characteristics, Maternal health.	No		No	NA	Comparison of conventional village banking and health bank model in Honduras and Ecuador. Interviews with women 15-49 years in 1994 and 1996.	Health bank vs. no bank	Breastfeeding among < 2y	-0.02	[-0.05, 0.00]	Effectiveness	<2y
Village Banking and Maternal and Child Health: Evidence from Ecuador and Honduras	Smith SC	2001	NA (report)	Honduras	Various	Rural	Microcredit	Credit Banks: Credit and basic business skills.	NA	Low-income women	Community	No	NA	No	NA	NA	NA	0.05	Prospective cohort	No	Socio-economic factors, Maternal demographic characteristics, Maternal health.	No		No	NA	Comparison of conventional village banking and health bank model in Honduras and Ecuador. Interviews with women 15-49 years in 1994 and 1996.	Conventional village bank vs. no bank	Breastfeeding among < 2y	-0.12	[-0.21, -0.03]	Effectiveness	<2y
Village Banking and Maternal and Child Health: Evidence from Ecuador and Honduras	Smith SC	2001	NA (report)	Honduras	Various	Rural	Conditional Microcredit	Health Banks: Credit and basic business skills + Health activities.	Bank members' attendance at bi-weekly, 15-minute health lectures on maternal and women's health, ARI management, diarrhoeal diseases management, basic hygiene, nutrition and child illnesses, EPI	Low-income women	Community	No	NA	No	NA	NA	NA	0.05	Prospective cohort	No	Socio-economic factors, Maternal demographic characteristics, Maternal health.	No		No	NA	Comparison of conventional village banking and health bank model in Honduras and Ecuador. Interviews with women 15-49 years in 1994 and 1996.	Health bank vs. no bank	Breastfeeding among < 2y	0.01	[-0.01, 0.03]	Effectiveness	<2y
Monetary incentives in primary health care and effects on use and coverage of preventive health care interventions in rural Honduras: cluster randomised trial	Morris SS	2004	Lancet	Honduras	70 Municipalities in the West	Rural	Conditional Coupon/Voucher	HH-level package: monetary vouchers paid to women in the beneficiary municipalities. HHs received 55 lempiras (2.53 pounds in late 2001 exchange rate)/m for each pregnant woman or child <3 yrs of age (max 2). HH with children 6-12yrs enrolled in school received 80 lempiras (3.69 pounds - max 3), for 10 mo/year.	Keeping up to date with routine antenatal and well-child preventive health care	Region of honduras with highest prevalence of malnutrition and high poverty rates selected. Municipalities randomized to receive HH-level package or combined package.	Community	Yes	Yes	No	Yes	Yes	Yes	0.053	Cluster RCT	No	Yes (mixed effects regression models relating each outcome to intervention group, time, interaction between the two, accounting appropriately for within-municipality clustering)	Not likely	~470,000 people across 70 municipalities received 1 or both interventions	Yes	No	Questionnaire administered on two occasions to same cohort by trained fieldworkers in a representative sample of all HH in each municipality. Most outcomes were based on self-report, but dates that children were vaccinated and weighed were obtained from "Road to Health" cards	Household package vs. control	DPT-1	0.07	[0.01, 0.13]	Effectiveness	<3y
																												Preventive health care use	0.16	[0.13, 0.18]	Effectiveness
																												MCV	0	[-0.09, 0.09]	Effectiveness
Evaluation of Jamaica's PATH Program: Final Report	Levy D	2007	NA (report)	Jamaica	Country-wide	Mixed	CCT	2 Components: 1) Child Assistance Grants (health grants for 0-5y conditional on health care visits and education grants for 6-17y conditional on school attendance; ~US$6.50/child/month) and Social Assistance Grants (uncon_x0000__x0000__x0000_ditional grants to pregnant/lactating mothers, elderly poor over 65y, and poor, disabled or destitute adults <65y; ~US$6.50 per adult/month), 2) plus governm…	Child health grants conditional upon regular health clinic visits for eligible poor children <6y: bi-monthly for first year, twice per year thereaefter.	Child Assistance grants - Poor families with children <17y	Community	No	NA	NA	NA	NA	NA	>20%	Cohort	Yes	Eligibility score, outcome variable at baseline, binary variables indicating application dates, household demographic and socioeconomic variables - household size, whether household head is single, female, age of household head, ownership status of home, geographical area of residence, material used to build home, source of light/electricity/water, sewage access, private toilet access, phone acce…	Unlikely	245,000 individuals have signed up, of which 180,000 receive benefits in a typical month	Yes	Yes (eligible for government waiver/payment of certain education of health fees)	Survey given to households regarding school attendance and health outcomes, baseline measured in 2004 and follow-up in 2008	Participant group (barely eligible) vs. control (barely non-eligible)	BCG	0	[-0.01, 0.01]	NA	<5y
																												DPT-3	0.01	[-0.00, 0.02]	NA	<5y
																												Preventive health care visits	0.38	[0.11, 0.44]	NA	<5y
																												MCV	0.01	[-0.01, 0.04]	NA	<5y
																												OPV-3	0.01	[-0.09, 0.11]	NA	<5y
An Experiment in Incentive-Based Welfare: The Impact of PROGRESA on Health in Mexico	Gertler PJ	2001	NA (report)	Mexico	6 states in central region (Guerrero, Hidalgo, Puebla, Queretaro, San Luis Potosi and Veracruz)	Rural	CCT	Cash transfer to mothers in eligible poor households equivalent to ~25% of household inome	Attendance of all family members at preventive health care visits (prenatal, well baby care, child immunizations, growth monitoring until age 5y, annual adult check-ups) and participation in health, hygiene and nutrition education programs	Poor communities determined based on an index of proportion of HH living in poverty, population density and access to health and education facilities. Then eligibile HH determined based on door-to-door census that collected socioeconomic information	Community	Yes	Yes	No	No	Yes	Yes	10.1% control 9.5% intervention	Cluster RCT	NA	Controls at village level for sex, education, number of children, ability to speak Spanish, age dummies, unearned income, male and female agricultural wages, household assets, adjusts at child level for age and education of mother and father, number of siblings, sex of child, whether child is eldest and whether mother and father speak Spanish	Unlikely	By 2000, 2.6 million families, 1/3 rural families, 10% of all families in Mexico	Yes	Nutritional supplements made available for children low weight children and for pregnant or lactating women	Uses data from baseline (1998) and four follow-up surveys, 6m apart + analyzes data from IMSS-Solidaridad (administrative records of public clinics) + census of socioeconomic conditions of rural Mexican households conduted in 1997	Treatment vs. cross-over intervention	Health care visits	-0.01	[-0.02, -0.00]	Efficacy	<5y
Impact Evaluation of a Conditional Cash Transfer Program: the Nicaraguan Red de Proteccion Social	Maluccio JA	2004	NA (report)	Nicaragua	Madriz and Matagalpa, northern part of central region	Rural	CCT	Bi-monthly cash transfer accounting for ~13% of annual hosuehold expenditures ($US 224/yr).	Attending educational workshops and bringing children <5y to preventive health-care appointments.	Low-income families in comarcas with highest priority score (combination of ability to sustain program and most impoverished)	Community	Yes	Yes	No	Yes	No**	Yes	10.5% control 12.8% intervention	Cluster RCT	NA	No (but uses double-difference methodology)	Unlikely	5,000 households in 42 high priority areas (comarcas) -pilot phase	No (cash but picked up at health education meetings)	Yes, Microplanificacion participativa - Participatory micro-planning; a program that aims at improving municipal's government capacity to implement and monitor social-infrastructure projects (health and education)	Randomized community-based intervention with measurements before and after the intervention in the treatment and control commmunities. 42 households randomly selected from each of the 42 comarcas yielding intial sample of 1764 HH	RPS beneficiary vs. control	Full Immunization	0.06	[-0.14, 0.26]	Efficacy	<2y
																												Preventive health care use	0.11	[-0.01, 0.23]	Efficacy	<3y
																												Iron Supplementation	0.36	[0.25, 0.47]	Efficacy	<5y
Eradicating diseases: The effect of conditional cash transfers on vaccination coverage in rural Nicaragua	Barham T	2009	Journal of Health Economics	Nicaragua	42 localities in the central region	Rural	CCT	RPS gives bi-monthly cash transfers to mothers (approx $37/transfer, 17% of pre-program household expenditures).	Children's attendance at preventive health care appointments, mother's attendance at bimonthly health educational workshops and adequate weight gain in children.	Low-income families in comarcas with highest priority score (combination of ability to sustain program and most impoverished)	Community	Yes	Yes	No	Yes	Yes	Yes	10.5% control 12.8% intervention	Cluster RCT	NA	No (inclusion of baseline individual- and household-level characteristics did not improve precision or appreciably change effects)	Unlikely	5,000 households in 42 high priority areas (comarcas) -pilot phase	No (cash but picked up at health education meetings and private services (NGOs) were contracted for health care)	Yes (health care meetings, health services provided)	Analysis of two data sets: 1) baseline + 2 post-intervention surveys (5 and 17 months apart); 2) administrative data collected in 2000 on treatment and 2003 on control group w/ vaccination information	RPS beneficiary vs. control	BCG	0.03	[-0.01, 0.07]	Efficacy	<3y
																												DPT-3	0.1	[-0.02, 0.22]	Efficacy	<2y
																												Full Immunization	0.14	[0.02, 0.26]	Efficacy	<2y
																												MCV	0.09	[-0.01, 0.19]	Efficacy	<2y
																												OPV-3	0.1	[0.01, 0.19]	Efficacy	<2y
Can Commercially-oriented Microfinance Help Meet Millennium Development Goals? Evidence from Pakistan	Montgomery H	2011	World Development	Pakistan	139 rural villages and 3 urban cities	Mixed	Unconditional microcredit	Loans made directly to the individuals of a group or community organization. If one member defaults the group becomes ineligible for loans. Average loan in 2005 was $142 and interest rate 20%.	NA	Poor persons, especially poor women	Community	No	NA	NA	NA	NA	NA	NA	Cross-sectional	No	Yes (education, literacy, numeracy, generations in village, holding office, relatives in village, age distribution within household)	Likely	360,000 active borrowers (25% of all borrowers) in 2010	In part; the Khushhali bank was sponsored by the Asian development bank and its share capital is drawn from 16 commercial banks.	Unclear	Cross-sectional comparison of current clients and a control group composed of future bank clients, surveyed in the interim between application for microloan and microloan approval.	Current bank clients vs. future clients	ORS use	0.02	[-0.02, 0.05]	NA	<5y
																												Curative health care use	0.1	[0.07, 0.14]	NA	<5y
																												Immunization	0.08	[-0.00, 0.17]	NA	<5y
Welfare impacts of the "Juntos" Program in Peru: Evidence from a non-experimental evaluation	Perova E	2009	NA (report)	Peru	638 districts in the poorest areas of Peru	Unclear	CCT	Monthly cash transfer to eligible households of 100 Soles, approx 13% of total monthly household consumption (regardless of family size)	Children <5y attending regular health and nutrition control appointments, and pregnant or breastfeeding mothers attending pre- and post-natal checks	Impoverished households with atleast 1 child <14y or a pregnant woman living in target districts (selected on the basis of exposure to violence, poverty level, poverty gap, level of child malnutrition and presence of extreme poverty)	Community	No	NA	NA	NA	NA	NA	NA	Cross-sectional	No	Uses propensity score matching and probit regression and nearest neighbour matching to create artificial counterfactual group	Unlikely	638 districts, 454,000 households	Not described	Yes (receive iron and Vitamin A supplements, other health services)	An analysis of 4 sources of data (household survey conducted annually in 2006, 2007; Juntos registry exercise; RENAMU containing infrastructure, public services & other district-level data; national population census for 2005) that creates a counterfactual control group	Juntos vs. counterfactual control	Curative health care use	0.22	[0.12, 0.32]	NA	<5y
																												Preventive health care use	0.37	[0.31, 0.43]	NA	<5y
																												Immunization	0.22	[0.12, 0.32]	NA	<5y
Alleviating extreme poverty in Chile: the short term effects of Chile Solidario	Galasso E	2011	Estudios de Economia	Chile	Country-wide	Mixed	CCT	For the 1st 2y, households are provided a social worker to assess needs and devise strategy to exit poverty, while receiving direct cash transfers and preferential access to assistance programs; the next 3y, households receive cash transfer and preferential access	NA	Households in extreme poverty, identified through a proxy means score related to unsatisfied basic needs. All HH scoring below a certain predetermined threshold are considered eligible	Community	No	NA	NA	NA	NA	NA	Not described	Longitudinal panel	No	Adjusted for household controls and community effects	Unlikely	5% of population (225,000 households)	No	Yes (social worker visits & preferential access to healthcare)	longitundinal survey gathered information on participants and non-participants from a nationally representative HH survey	Beneficiary vs. not (urban and rural separated)	Preventive health care use	0	[-0.03, 0.03]	NA	<5y
Impact of Credit with Education on Mothers and their young Children's nutrition: CRECER Credit with Education Program in Bolivia	MkNelly B	1999	NA (report)	Bolivia	Bolivian Altiplano	Rural	Conditional Microcredit	Small scale loans (< $300)	Education in health, nutrition, birth timing, spacing and small business skills	Poorest of economically productive women	Community	Yes	Yes	No	No	No	Yes	0.08	Cluster RCT	No	Yes	NA	15,500 women as of June 1999	Not described	Not reported	Impact evaluation of the study CRECER, with baseline data collection in 1994/95 and follow-up in 1997.	Participants in program communities vs. non-participants from control communities.	BCG	0.09	[-0.09, 0.27]	Efficacy	<2y
																												Early Initiation of Breastfeeding	0.17	[0.01, 0.33]	Efficacy	<2y
																												Breastfeeding	0.2	[0.03, 0.37]	Efficacy	<2y
																												Colostrum	0.14	[0.01, 0.27]	Efficacy	<2y
																												Continued feeding	0.04	[-0.12, 0.20]	Efficacy	<2y
																												DPT-1	0.1	[-0.08, 0.28]	Efficacy	<2y
																												DPT-3	0.16	[-0.02, 0.34]	Efficacy	<2y
																												Immunization	0.21	[0.03, 0.39]	Efficacy	<2y
																												MCV	0.18	[0.02, 0.34]	Efficacy	<2y
																												OPV-3	-0.09	[-0.23, 0.05]	Efficacy	<2y
Impact of Credit with Education on Mothers and their young Children's nutrition: Lower Pra Rural Bank Credit with Education Program in Ghana	MkNelly B	1998	NA (report)	Ghana	East district of Western region	Rural	Conditional Microcredit	Small scale loans (< $300)	Education in health, nutrition, birth timing, spacing and small business skills	Poor, rural women	Community	No	NA	NA	NA	NA	NA	NA	Cohort			Unlikely	6,000 borrowers	Yes	Yes (educational component to loans)	Baseline & follow-up surveys conducted in 1993 and 1996, measuring anthropometric measures in children & other qualitative data.	Participants vs. control communities	BCG	0.09	[-0.04, 0.22]	NA	<2y
																												Breastfeeding Duration	11.49	[1.69, 21.29]	NA	<2y
																												Colostrum	0.28	[0.18, 0.38]	NA	<2y
																												ORS use	0.65	[0.53, 0.77]	NA	<2y
																												Continued feeding	0.02	[-0.11, 0.15]	NA	<2y
																												DPT-1	-0.11	[-0.25, 0.02]	NA	<2y
																												DPT-3	-0.08	[-0.22, 0.06]	NA	<2y
																												Immunization	-0.07	[-0.20, 0.06]	NA	<2y
																												MCV	-0.25	[-0.40, -0.10]	NA	<2y
																												OPV-3	-0.05	[-0.21, 0.11]	NA	<2y
Conditional cash transfers improve birth registration and school attendance amongst orphans and vulnerable children in Manicaland, Zimbabwe	Robertson L	2012	NA Presentation	Zimbabwe	Manicaland	Rural	CCT	Eligible households received US$18 every two months & an extra $4 per child (max 3 children)	Immunization, bi-annual growth and monitoring controls, parenting skills	Household that care for children <18 years, not in richest quintile of households and meet at least one of the following criteria: Poorest quintile of households, Cares for one or more orphans (under 18 years), Household head is under 18 years, Chronically ill or disabled household member (any age)	Community	Yes	Yes	No (uncertain)	No	Yes	Yes	0.1	Cluster RCT	NA	Yes, by design.	Unlikely	1,319 households	No, but not described	Unclear	30 rural clusters, matched on socio-economic characteristics & randomised to 3 trial arms: UCT, CCT & control; Sept 2009: completed baseline census; May 2011: completed follow-up census	CCT vs. Control	Full Immunization	0.02	[-0.05, 0.09]	Effectiveness	<5y
Conditional cash transfers improve birth registration and school attendance amongst orphans and vulnerable children in Manicaland, Zimbabwe	Robertson L	2012	NA Presentation	Zimbabwe	Manicaland	Rural	UCT	Eligible households received US$18 every two months & an extra $4 per child (max 3 children)	NA	Household that care for children <18 years, not in richest quintile of households and meet at least one of the following criteria: Poorest quintile of households, Cares for one or more orphans (under 18 years), Household head is under 18 years, Chronically ill or disabled household member (any age)	Community	Yes	Yes	No (uncertain)	No	Yes	Yes	0.1	Cluster RCT	NA	Yes, by design.	Unlikely	1,525 households	No, but not described	Unclear	30 rural clusters, matched on socio-economic characteristics & randomised to 3 trial arms: UCT, CCT & control; Sept 2009: completed baseline census; May 2011: completed follow-up census	UCT vs. Control	Full Immunization	0.03	[-0.04, 0.10]	Effectiveness	<5y
Avaliação do programa Bolsa Alimentação - Segunda fase	Brasil, Ministério da Saúde	2005	NA (report)	Brazil	Four cities in the Northeast	Rural	CCT	The monthly cash transfers, average transfer was equivalent to 8% of household expenditure.	Regular attendance at antenatal care and growth monitoring, and adherence to vaccination schedules. Women further had to attend health and nutrition education seminars.	The Brazilian Bolsa Alimentação was targeted to families with pregnant and lactating women and/or children younger than 7 years of age.	Community	No	NA	NA	NA	NA	NA	25.8% control 72% intervention	Longitudinal	Yes	No	Not likely	Not described	Yes	Yes, 8 other interventions envolving cash transfer or vouchers occurring at the same time.	Baseline and follow-up surveys of 1,000 families from four cities in northeast Brazil. Only 741 failies included in the final analysis.	Beneficiaries vs. not	Health care use	0.04	[-0.02, 0.10]	NA	<5y
Assessing the effects of removing user fees in Zambia and Niger	Lagarde	2012	Journal of Health Services Research and Policy	Niger	National	Mixed	User fee removal	User fee removal - policy introduced in 2007	NA	Children under age 5	Health Facilities	No	NA	NA	NA	NA	NA	NA	Administrative data	No	Adjusted for "serial auto-correlation" in district models							Curative health care visits	0.8919	[0.7155; 1.0683]	NA
Cash Transfers, Behavioral Changes, and Cognitive Development in Early Childhood: Evidence from a Randomized Experiment	Macours K	2008	NA (report)	Nicaragua	6 municipalities in rural Nicaragua	Rural	CCT	The beneficiaries of the pilot randomly received one of three packages: (i) a conditional cash transfer (CCT); (ii) the CCT plus a scholarship that allowed one of the household members to choose among a number of vocational training courses offered in the municipal headquarters. These beneficiaries also participated in labor market and business-skill training workshops organized in their own comm…	Conditional on children’s health service attendance, but this condition was not monitored	3,002 households with baseline consumption below a pre-defined threshold in randomly selected communities (lottery)	Community	Yes	?	No (uncertain)	Yes	Yes	Yes	0.013	Cluster RCT	No	Yes, by design.	No	Not described fully; 3002 beneficiary households	Yes	Not reported	The design of the CCT component of Atención a Crisis was modeled after the existing CCT program in Nicaragua, the Red de Protección Social (RPS). The program makes payments, equivalent to about 15 percent of per capita expenditures for the average recipient household.	CCT vs. Control	Care-seeking for diarrhoea	0.03	[-0.03, 0.09]	Effectiveness	<3y
																												Preventive health care use	0	[-0.04, 0.04]	Effectiveness	<3y
																												Preventive deworming	0.08	[0.00, 0.16]	Effectiveness	<3y
																												Vitamin A	0.08	[0.06, 0.10]	Effectiveness	<3y
The impact of user fee exemption on service utilization and treatment seeking behaviour: the case of malaria in Sudan	Abdu	2004	International Journal of Health Planning and Management	Sudan	Sinnar State	Rural	User fee removal	Removal of user fees - different levels of exemptions (0, 25, 50 and 75%)	NA	Households without health insurance, with children under 5 years or pregnant women who had malaria in the month prior to interview	Community	No	NA	NA	NA	NA	NA	NA	Two Cross-sectional surveys	No	Income, education, maternal age and child gender	No	Approx 120,000 people	Yes	Unknown	Experimental study in eight health centres, 2 in each group (control and 3 levels of intervention)	75% excemption vs 0%	Curative health care use	0.28	[0.26; 0.40]	NA	<5y
Effect of removing user fees on attendance for curative and preventive primary health care services in rural South Africa	Wilkinson	2001	Bulletin of the World Health Organization	South Africa	Hlabisa district	Rural	User fee removal	Removal of user fees for children in 1996 and for all users in 1997	NA	Initially pregnant women, lactating women and children under age 5. Later rolled out to all the population.	Community	No	NA	NA	NA	NA	NA	NA	Administrative data	No						Administrative data from clinic used to monitor service use	Same population before and after policy was implemented	Preventive health care visits	0.0032	[-0.0024; 0.0088]		<6y
Discotinuation of cost-sharing in Uganda	Burnham	2004	Bulletin of the World Health Organization	Uganda	10 districts	Mixed	User fee removal	Removal of cost-sharing in March 2001	NA	Everyone	Community	No	NA	NA	NA	NA	NA	NA	Administrative data	No		Unlikely	National	Yes	No	80 clinics from primary health care units in 10 districts were selected, 8 health centres in each district were randomly selected from a stratigied list according to size. Study looked at attendance of health clinics and qualitatively queried health workers	Same population before and after policy was implemented	New health care visits	0.273	[0.18; 0.37]	NA	<5y
																												Health care visits	0.195	[0.1027; 0.2873]	NA	<5y
																												Follow-up health care visits	0.813	[0.7255; 0.9005]	NA	<5y
The impact of reducing financial barriers on utilisation of primary health care facility in Rwanda	Dhillon	2012	Global Public Health	Rwanda	Mayange district	Rural	User fee removal	Series of interventions, including user fee removal in February 2007	NA	All residents of district	Health Facilities	No	NA	NA	NA	NA	NA	NA	Administrative data	No								Curative health care use	0.3726	[0.33; 0.414]		<5y
Impact of implementation of free high-quality health care on health facility attendance by sick children in rural western Kenya	Burgert	2011	Tropical Medicine and International Health	Kenya	Asembo	Rural	User fee removal	Free medical care to paitents (both inpatient and outpatient services), as well as drugs and laboratory testing. Stardardized care by trained clinical staff and a ready supple of effective drugs were also provided. To be eligible for free services, child	NA	Intermittent Transmission of Malara - enrolled children 5-16w of age who lived with 3km of one of the participating clinics. The International Emerging Infections Progam enrolled people living in 33 villages, within 5km of Lwak Hospital.	Health Facilities	No	NA	NA	NA	NA	NA	NA	Administrative data	Yes	No	Unlikely		Yes	Yes (participation in trials), also in early 2004, gov't of Kenya implemented new policy that allowed for free health care for all children <5y at publically funded health facilities. Some facilities continued to charge supplemental fees	Children enrolled in either Intermittent treatment as prevention for malaria study or international emerging infections program were given free care provided by highly trained study staff. Children not participating paid fees for care and were often seen by non-study clinic staff. In 2004, all children <5 were given free care through gov't program, although some supplemental (administrative) fees…	Intervention vs. control villages	Curative health care visits	1.19	[0.82;1.56]	NA	<5y
